# Supplementary material for: Distribution of Polycyclic Aromatic Hydrocarbons and Pesticides in Danjiangkou Reservoir and Evaluation of Ecological Risk
Source: Toxics. 2024 Nov 27;12(12):859. doi: 10.3390/toxics12120859 (PMC11680053; doi:10.3390/toxics12120859)
Supplement: Supplementary file 1 [file toxics-12-00859-s001.zip]

Archive with 1 entries (1 files):
- toxics-3301066-supplementary.pdf
